# Supplementary material for: Metabolomics analysis of visceral leishmaniasis based on urine of golden hamsters
Source: Parasit Vectors. 2023 Aug 30;16:304. doi: 10.1186/s13071-023-05881-3 (PMC10469881; doi:10.1186/s13071-023-05881-3)
Supplement: Supplementary file 6 — Additional file 6: Detailed information of the total differential metabolites in this study. [file 13071_2023_5881_MOESM6_ESM.xlsx]

## Sheet: 4 WPI ESI+
Compound ID	Name	Formula	Molecular.Weight	Actual.RT	level	FC	p-value	FDR	VIP	Super.class	Class	Sub.class
0.64_169.0852	1-methyl-l-histidine	C7 H11 N3 O2	169.085	0.64	level3	3.0503	0.0055624	0.025837	1.422	Organic acids and derivatives	Carboxylic acids and derivatives	Amino acids, peptides, and analogues
0.668_188.1526	N-Trimethyllysine	C9 H20 N2 O2	188.153	0.668	level1	4.954	0.015007	0.048766	1.7526	Organic acids and derivatives	Carboxylic acids and derivatives	Amino acids, peptides, and analogues
0.731_161.1052	L(-)-carnitine	C7 H15 N O3	161.105	0.731	level2	0.61907	0.0046653	0.022995	1.0143	Organic nitrogen compounds	Organonitrogen compounds	Quaternary ammonium salts
0.746_202.143	N3,n4-dimethyl-l-arginine	C8 H18 N4 O2	202.143	0.746	level2	1.5764	0.00057716	0.0069764	1.0775	Organic acids and derivatives	Carboxylic acids and derivatives	Amino acids, peptides, and analogues
0.758_140.0586	Methylimidazoleacetic acid	C6 H8 N2 O2	140.059	0.758	level2	1.7891	1.1258e-05	0.00057195	1.2783	Organoheterocyclic compounds	Azoles	Imidazoles
0.761_188.1161	N2-acetyl-l-lysine	C8 H16 N2 O3	188.116	0.761	level3	1.8436	0.0018908	0.014085	1.2449	Organic acids and derivatives	Carboxylic acids and derivatives	Amino acids, peptides, and analogues
0.763_452.1177	3-nitro-l-tyrosine	C9 H10 N2 O5	452.118	0.763	level3	3.5202	0.0086712	0.033858	1.5683	Organic acids and derivatives	Carboxylic acids and derivatives	Amino acids, peptides, and analogues
0.764_169.074	Noradrenaline	C8 H11 N O3	169.074	0.764	level3	1.6653	8.652e-05	0.002184	1.173	Benzenoids	Phenols	Benzenediols
0.766_227.0906	Deoxycytidine	C9 H13 N3 O4	227.091	0.766	level3	4.9699	7.3467e-05	0.0020399	1.9607	Nucleosides, nucleotides, and analogues	Pyrimidine nucleosides	Pyrimidine 2'-deoxyribonucleosides
0.774_259.0455	D-glucosamine 6-phosphate	C6 H14 N O8 P	259.046	0.774	level3	2.0265	0.0025809	0.016666	1.2993	Organic oxygen compounds	Organooxygen compounds	Carbohydrates and carbohydrate conjugates
1.031_146.0694	L-glutamine	C5 H10 N2 O3	146.069	1.031	level1	2.4699	0.01458	0.047941	1.2439	Peptides	Amino acids	Common amino acids [Fig]
1.031_147.0534	O-acetyl-l-serine	C5 H9 N O4	147.053	1.031	level3	2.7428	0.0082271	0.032634	1.3857	Organic acids and derivatives	Carboxylic acids and derivatives	Amino acids, peptides, and analogues
1.04_129.0428	L-pyroglutamic acid	C5 H7 N O3	129.043	1.04	level2	2.4848	0.013695	0.046029	1.2608	Peptides	Amino acids	Other amino acids [Fig]
1.063_168.0286	Uric acid	C5 H4 N4 O3	168.029	1.063	level2	4.2292	0.0013461	0.012054	1.8682	Organoheterocyclic compounds	Imidazopyrimidines	Purines and purine derivatives
1.389_201.1116	3-amino-5-morpholinomethyl-2-oxazolidinone (amoz)	C8 H15 N3 O3	201.112	1.389	level3	0.46831	0.003982	0.021492	1.2385	NA	NA	NA
1.426_239.1019	7,8-dihydrobiopterin	C9 H13 N5 O3	239.102	1.426	level2	0.5779	0.011023	0.039692	1.0469	Organoheterocyclic compounds	Pteridines and derivatives	Pterins and derivatives
1.69_219.0568	4-(methylthio)-6-(4-pyridyl)-1,3,5-triazin-2-amine	C9 H9 N5 S	219.057	1.69	level3	2.5899	0.0017084	0.013341	1.4833	NA	NA	NA
2.758_237.1003	5-methoxy methylone	C12 H15 N O4	237.1	2.758	level3	2.604	4.2274e-05	0.0013526	1.6734	NA	NA	NA
2.796_110.0734	Trans,trans-2,4-heptadienal	C7 H10 O	110.073	2.796	level2	2.3966	0.012868	0.044293	1.232	Organic oxygen compounds	Organooxygen compounds	Carbonyl compounds
3.499_126.0319	4-hydroxy-6-methyl-2-pyrone	C6 H6 O3	126.032	3.499	level2	2.7121	0.010462	0.038279	1.3219	NA	NA	NA
3.505_143.0737	6-methylquinoline	C10 H9 N	143.074	3.505	level2	0.59517	0.0016819	0.013301	1.1283	Organoheterocyclic compounds	Quinolines and derivatives	NA
3.558_234.1006	Dl-5-methoxytryptophan	C12 H14 N2 O3	234.101	3.558	level3	2.1704	1.8276e-06	0.0001903	1.4879	Organoheterocyclic compounds	Indoles and derivatives	Tryptamines and derivatives
3.586_126.0319	Phloroglucinol	C6 H6 O3	126.032	3.586	level2	1.6264	0.0011527	0.010952	1.0533	Benzenoids	Benzene and substituted derivatives	Phenols and derivatives
3.595_203.0585	1-(2,4-dihydroxyquinolin-3-yl)ethan-1-one	C11 H9 N O3	203.059	3.595	level2	0.31395	1.4399e-05	0.00066154	1.8564	NA	NA	NA
3.935_246.1005	N-acetyl-dl-tryptophan	C13 H14 N2 O3	246.101	3.935	level3	1.8998	0.00373	0.020994	1.1559	Organic acids and derivatives	Carboxylic acids and derivatives	Amino acids, peptides, and analogues
4.23_114.0683	Trans-3-hexenoic acid	C6 H10 O2	114.068	4.23	level2	1.7299	0.005878	0.026805	1.0416	NA	NA	NA
4.23_142.0633	Glycidyl methacrylate	C7 H10 O3	142.063	4.23	level3	1.5898	0.0017219	0.013364	1.0157	Organic acids and derivatives	Carboxylic acids and derivatives	Carboxylic acid derivatives
4.233_160.0739	6-carboxyhexanoate	C7 H12 O4	160.074	4.233	level3	1.9911	0.004156	0.02167	1.1955	Lipids and lipid-like molecules	Fatty Acyls	Fatty acids and conjugates
4.247_174.0796	Indole-3-acetamide	C10 H10 N2 O	174.08	4.247	level3	0.61328	0.00070344	0.0079543	1.133	Organoheterocyclic compounds	Indoles and derivatives	Indoles
4.248_220.085	5-hydroxy-l-tryptophan	C11 H12 N2 O3	220.085	4.248	level3	0.63327	0.00078496	0.0084918	1.069	Organoheterocyclic compounds	Indoles and derivatives	Tryptamines and derivatives
4.249_262.0955	3-[1-(2-carboxyethyl)-1h-benzo[d]imidazol-2-yl]propanoic acid	C13 H14 N2 O4	262.096	4.249	level3	0.66616	0.0015695	0.012994	1.0014	NA	NA	NA
4.591_187.1001	2-[(dimethylamino)methylidene]indan-1-one	C12 H13 N O	187.1	4.591	level2	0.34545	0.0022636	0.015597	1.7875	NA	NA	NA
4.593_189.1157	N-benzyl-4-piperidone	C12 H15 N O	189.116	4.593	level3	0.26354	0.00052566	0.006588	2.059	NA	NA	NA
4.6_269.0722	Diethyl [(3-thienylamino)methylene]malonate	C12 H15 N O4 S	269.072	4.6	level3	0.49559	6.0753e-05	0.0018074	1.4122	NA	NA	NA
5.23_211.0847	3-methoxytyrosine	C10 H13 N O4	211.085	5.23	level3	0.65567	8.3049e-05	0.0021178	1.0786	Organic acids and derivatives	Carboxylic acids and derivatives	Amino acids, peptides, and analogues
5.295_258.1369	N-{[(2r,4s,5s)-5-ethynyl-1-azabicyclo[2.2.2]oct-2-yl]methyl}-2-furamide	C15 H18 N2 O2	258.137	5.295	level2	0.23027	0.00016448	0.0033148	1.9569	NA	NA	NA
5.359_221.1054	4-acetyl-1-cyclopropyl-2,5-dimethyl-1h-pyrrole-3-carboxylic acid	C12 H15 N O3	221.105	5.359	level2	2.0251	1.7393e-05	0.00071078	1.3978	NA	NA	NA
5.379_219.072	2-(3-thienylmethylidene)quinuclidin-3-one	C12 H13 N O S	219.072	5.379	level2	0.29466	6.0169e-08	1.8795e-05	1.9477	NA	NA	NA
5.443_134.0733	4-ethylbenzaldehyde	C9 H10 O	134.073	5.443	level2	2.8795	0.0060379	0.027384	1.3991	Benzenoids	Benzene and substituted derivatives	Benzoyl derivatives
5.547_149.0843	N-(2,4-dimethylphenyl)formamide	C9 H11 N O	149.084	5.547	level2	3.3617	0.0084575	0.033232	1.5899	NA	NA	NA
5.547_167.0949	Anhydroecgonine	C9 H13 N O2	167.095	5.547	level2	3.2794	0.0087395	0.033893	1.5717	Organoheterocyclic compounds	Pyrrolidines	N-alkylpyrrolidines
5.844_414.1568	N-{[(2r,3s,4r,5s)-3,4-dihydroxy-5-{2-oxo-2-[4-(2-pyridinyl)-1-piperazinyl]ethyl}tetrahydro-2-furanyl]methyl}methanesulfonamide	C17 H26 N4 O6 S	414.157	5.844	level3	1.7168	0.0075936	0.031366	1.0316	NA	NA	NA
5.947_254.058	Daidzein	C15 H10 O4	254.058	5.947	level2	0.45351	0.0029096	0.017865	1.5227	Phenylpropanoids and polyketides	Isoflavonoids	Isoflav-2-enes
5.959_206.0582	Scoparone	C11 H10 O4	206.058	5.959	level3	2.3172	9.6718e-05	0.002327	1.4996	Phenylpropanoids and polyketides	Coumarins and derivatives	Not Available
6.034_150.0684	4'-methoxyacetophenone	C9 H10 O2	150.068	6.034	level2	1.5882	0.00015002	0.0032319	1.0973	Benzenoids	Benzene and substituted derivatives	Acetophenones
6.075_284.0686	Glycitein	C16 H12 O5	284.069	6.075	level2	0.39795	0.0017734	0.013512	1.7189	Phenylpropanoids and polyketides	Isoflavonoids	Isoflav-2-enes
6.312_330.2195	17α-hydroxyprogesterone	C21 H30 O3	330.219	6.312	level2	2.1913	0.0096131	0.036234	1.2736	Lipids and lipid-like molecules	Steroids and steroid derivatives	Pregnane steroids
6.356_270.053	Genistein	C15 H10 O5	270.053	6.356	level2	0.30917	0.00027374	0.0043296	1.7217	Phenylpropanoids and polyketides	Isoflavonoids	Isoflav-2-enes
6.385_180.0789	3',4'-dimethoxyacetophenone	C10 H12 O3	180.079	6.385	level3	2.4769	0.00013122	0.002981	1.5039	Organic oxygen compounds	Organooxygen compounds	Carbonyl compounds
6.823_254.1158	1-[2,4-dihydroxy-3-(2-hydroxyethyl)-6-methoxyphenyl]-1-butanone	C13 H18 O5	254.116	6.823	level3	2.1099	2.2844e-05	0.00086495	1.4315	NA	NA	NA
7.566_297.1375	N-(1,3-benzodioxol-5-ylmethyl)-4-propylbenzamide	C18 H19 N O3	297.137	7.566	level3	3.7973	7.9572e-05	0.0021178	1.8522	NA	NA	NA
7.611_317.2929	2-amino-1,3,4-octadecanetriol	C18 H39 N O3	317.293	7.611	level2	3.7441	5.5544e-06	0.00038557	1.9066	Organic nitrogen compounds	Organonitrogen compounds	Amines
7.945_414.2044	Bis(4-ethylbenzylidene)sorbitol	C24 H30 O6	414.204	7.945	level2	1.9964	0.0061874	0.027619	1.2727	NA	NA	NA
7.948_134.0733	2,4-dimethylbenzaldehyde	C9 H10 O	134.073	7.948	level2	1.8603	0.010113	0.037552	1.1872	Benzenoids	Benzene and substituted derivatives	Benzoyl derivatives
8.017_344.2353	Medroxyprogesterone	C22 H32 O3	344.235	8.017	level2	0.46774	0.013185	0.045029	1.3347	Lipids and lipid-like molecules	Steroids and steroid derivatives	Pregnane steroids
8.204_408.288	4-{[5-(6-hydroxy-5,5,8a-trimethyl-2-methylenedecahydro-1-naphthalenyl)-3-methylpentyl]oxy}-4-oxobutanoic acid	C24 H40 O5	408.288	8.204	level3	0.60546	0.010987	0.039621	1.0472	NA	NA	NA
8.588_328.2402	Docosahexaenoic acid	C22 H32 O2	328.24	8.588	level2	0.33428	0.0075304	0.031208	1.9046	Lipids and lipid-like molecules	Fatty Acyls	Fatty acids and conjugates

## Sheet: 4 WPI ESI-
Compound ID	Name	Formula	Molecular.Weight	Actual.RT	level	FC	p-value	FDR	VIP	Super.class	Class	Sub.class
0.691_206.0427	3-hydroxy-3-(methoxycarbonyl)pentanedioic acid	C7 H10 O7	206.043	0.691	level3	1.75218	0.0046259	0.02607	1.1919	NA	NA	NA
0.702_192.0271	Citrate	C6 H8 O7	192.027	0.702	level1	2.21957	0.0088888	0.040924	1.3481	Organic acids and derivatives	Carboxylic acids and derivatives	Tricarboxylic acids and derivatives
0.711_112.0161	2-furoic acid	C5 H4 O3	112.016	0.711	level2	1.85726	0.0020221	0.014647	1.2908	Organoheterocyclic compounds	Furans	Furoic acid and derivatives
0.719_174.0164	Trans-aconitic acid	C6 H6 O6	174.016	0.719	level2	2.44732	0.0021024	0.015054	1.5515	Organic acids and derivatives	Carboxylic acids and derivatives	Tricarboxylic acids and derivatives
0.719_178.0477	Δ-gluconic acid δ-lactone	C6 H10 O6	178.048	0.719	level2	2.50328	0.0010149	0.009199	1.5209	Organic oxygen compounds	Organooxygen compounds	Carbohydrates and carbohydrate conjugates
0.722_148.0372	Δ-ribono-1,4-lactone	C5 H8 O5	148.037	0.722	level2	2.19836	0.0014562	0.011739	1.4625	Organic oxygen compounds	Organooxygen compounds	Carbohydrates and carbohydrate conjugates
0.727_104.011	Malonate	C3 H4 O4	104.011	0.727	level1	3.74999	1.3303e-05	0.00060443	2.0186	Organic acids and derivatives	Carboxylic acids and derivatives	Dicarboxylic acids and derivatives
0.727_129.0426	4-oxoproline	C5 H7 N O3	129.043	0.727	level2	2.00671	0.0014193	0.011478	1.3088	Organic acids and derivatives	Carboxylic acids and derivatives	Amino acids, peptides, and analogues
0.742_150.0528	D-(-)-lyxose	C5 H10 O5	150.053	0.742	level2	1.99616	7.828e-06	0.00044579	1.4577	Organic oxygen compounds	Organooxygen compounds	Carbohydrates and carbohydrate conjugates
0.746_196.0583	Gluconic acid	C6 H12 O7	196.058	0.746	level1	2.01785	0.00013663	0.0032665	1.4054	Organic oxygen compounds	Organooxygen compounds	Carbohydrates and carbohydrate conjugates
0.778_182.0791	D-sorbitol	C6 H14 O6	182.079	0.778	level1	2.30265	0.00035443	0.0047889	1.5211	Organic oxygen compounds	Organooxygen compounds	Carbohydrates and carbohydrate conjugates
0.793_147.0532	N-acetyl-dl-serine	C5 H9 N O4	147.053	0.793	level2	1.8626	0.0011212	0.0098658	1.2464	Organic acids and derivatives	Carboxylic acids and derivatives	Amino acids, peptides, and analogues
0.8_168.0283	Uric acid	C5 H4 N4 O3	168.028	0.8	level2	2.22578	0.00050089	0.0059044	1.4339	Organoheterocyclic compounds	Imidazopyrimidines	Purines and purine derivatives
0.81_221.09	N-acetyl-d-galactosamine	C8 H15 N O6	221.09	0.81	level3	1.80674	0.0063988	0.032501	1.0923	Organic oxygen compounds	Organooxygen compounds	Carbohydrates and carbohydrate conjugates
0.813_129.0789	Pipecolic acid	C6 H11 N O2	129.079	0.813	level3	1.58446	0.00031743	0.0046622	1.109	Organic acids and derivatives	Carboxylic acids and derivatives	Amino acids, peptides, and analogues
1.275_152.0334	Xanthine	C5 H4 N4 O2	152.033	1.275	level1	2.05771	0.0050406	0.027563	1.2547	Organoheterocyclic compounds	Imidazopyrimidines	Purines and purine derivatives
2.378_161.0476	2,4-quinolinediol	C9 H7 N O2	161.048	2.378	level2	0.545592	0.0026079	0.017614	1.2159	Organoheterocyclic compounds	Quinolines and derivatives	Quinolones and derivatives
2.841_170.0167	O,o-diethyl thiophosphate	C4 H11 O3 P S	170.017	2.841	level2	1.47128	0.0006676	0.0071911	1.0248	Organic acids and derivatives	Organic thiophosphoric acids and derivatives	Thiophosphoric acid esters
2.916_173.9987	4-phenolsulfonic acid	C6 H6 O4 S	173.999	2.916	level2	2.08076	0.00019287	0.0037675	1.4224	Benzenoids	Benzene and substituted derivatives	Benzenesulfonic acids and derivatives
3.073_191.0583	5-hydroxyindole-3-acetic acid	C10 H9 N O3	191.058	3.073	level2	0.573311	0.01169	0.049684	1.1695	Organoheterocyclic compounds	Indoles and derivatives	Indolyl carboxylic acids and derivatives
3.081_145.0528	4-indolecarbaldehyde	C9 H7 N O	145.053	3.081	level2	0.612714	0.0046319	0.02607	1.0797	NA	NA	NA
3.092_275.0465	3-chloro-n'-(pyridin-3-ylcarbonyl)benzohydrazide	C13 H10 Cl N3 O2	275.046	3.092	level3	2.19602	0.0068738	0.034414	1.373	NA	NA	NA
3.495_138.0316	2,5-dihydroxybenzaldehyde	C7 H6 O3	138.032	3.495	level2	1.94185	0.0010249	0.0092463	1.4029	Organic oxygen compounds	Organooxygen compounds	Carbonyl compounds
3.515_179.0581	N-acetylanthranilic acid	C9 H9 N O3	179.058	3.515	level2	2.24088	0.00030826	0.0046128	1.5128	NA	NA	NA
5.562_269.0724	N-(1,1-dioxothiolan-3-yl)-4-methoxybenzamide	C12 H15 N O4 S	269.072	5.562	level3	0.322769	0.00097039	0.0089483	1.8964	NA	NA	NA
5.796_201.1366	Capryloylglycine	C10 H19 N O3	201.137	5.796	level2	1.76642	0.0096436	0.043029	1.2094	Organic acids and derivatives	Carboxylic acids and derivatives	Amino acids, peptides, and analogues
5.863_256.0737	Monobenzyl phthalate	C15 H12 O4	256.074	5.863	level3	0.335817	0.00023176	0.0041369	1.793	Benzenoids	Benzene and substituted derivatives	Benzoic acids and derivatives
5.92_388.1737	{(1r,2r)-2-[(2z)-5-(hexopyranosyloxy)-2-penten-1-yl]-3-oxocyclopentyl}acetic acid	C18 H28 O9	388.174	5.92	level2	0.465661	0.00035208	0.0047889	1.4981	NA	NA	NA
6.256_284.0686	Glycitein	C16 H12 O5	284.069	6.256	level2	0.512345	0.011611	0.049516	1.5572	Flavonoids	Isoflavonoids	Isoflavones
6.342_116.0473	Levulinic acid	C5 H8 O3	116.047	6.342	level2	0.638747	0.00038379	0.0050478	1.1186	Organic acids and derivatives	Keto acids and derivatives	Gamma-keto acids and derivatives
7.398_422.2673	N-{[(2r,4s,5r)-5-(3-cyclopentyl-1-methyl-1h-pyrazol-5-yl)-1-azabicyclo[2.2.2]oct-2-yl]methyl}-4-methoxybenzamide	C25 H34 N4 O2	422.267	7.398	level3	0.150393	2.3339e-06	0.00023114	2.5411	NA	NA	NA
8.938_266.1553	Dodecyl sulfate	C12 H26 O4 S	266.155	8.938	level2	8.59467	4.6377e-06	0.00034233	2.4471	Organic acids and derivatives	Organic sulfuric acids and derivatives	Sulfuric acid esters
9.474_294.1867	Myristyl sulfate	C14 H30 O4 S	294.187	9.474	level2	5.78951	2.1835e-06	0.00022736	2.2829	Organic acids and derivatives	Organic sulfuric acids and derivatives	Sulfuric acid esters

## Sheet: 12 WPI ESI+
Compound ID	Name	Formula	Molecular.Weight	Actual.RT	level	FC	p-value	FDR	VIP	Super.class	Class	Sub.class
0.753_126.0431	4-imidazoleacetic acid	C5 H6 N2 O2	126.043	0.753	level3	1.8962	0.0002457	0.0057868	1.3161	Organoheterocyclic compounds	Azoles	Imidazoles
0.762_143.0947	Dl-stachydrine	C7 H13 N O2	143.095	0.762	level2	1.8355	0.0046023	0.031084	1.1836	Organic acids and derivatives	Carboxylic acids and derivatives	Amino acids, peptides, and analogues
0.763_452.1177	3-nitro-l-tyrosine	C9 H10 N2 O5	452.118	0.763	level3	0.43344	0.0049676	0.032618	1.4256	Organic acids and derivatives	Carboxylic acids and derivatives	Amino acids, peptides, and analogues
0.877_125.0148	Taurine	C2 H7 N O3 S	125.015	0.877	level1	1.9075	0.0062091	0.036169	1.2209	Organic acids and derivatives	Organic sulfonic acids and derivatives	Organosulfonic acids and derivatives
1.268_159.1261	Methacholine	C8 H17 N O2	159.126	1.268	level2	1.9875	0.0058196	0.034806	1.207	Organic nitrogen compounds	Organonitrogen compounds	Quaternary ammonium salts
1.376_189.064	N-acetyl-l-glutamate	C7 H11 N O5	189.064	1.376	level1	2.4629	0.003032	0.024255	1.4826	Organic acids and derivatives	Carboxylic acids and derivatives	Amino acids, peptides, and analogues
1.69_219.0568	4-(methylthio)-6-(4-pyridyl)-1,3,5-triazin-2-amine	C9 H9 N5 S	219.057	1.69	level3	0.3746	0.0023911	0.021586	1.5402	NA	NA	NA
2.317_180.0426	Caffeic acid	C9 H8 O4	180.043	2.317	level3	0.62406	0.00026902	0.006095	1.1323	Phenylpropanoids and polyketides	Cinnamic acids and derivatives	Hydroxycinnamic acids and derivatives
2.702_172.0739	Diacetyl	C4 H6 O2	172.074	2.702	level3	2.1529	0.0064235	0.036644	1.3848	Organic oxygen compounds	Organooxygen compounds	Carbonyl compounds
2.897_230.1267	L-proline	C5 H9 N O2	230.127	2.897	level3	1.8015	0.0002768	0.006114	1.2575	Organic acids and derivatives	Carboxylic acids and derivatives	Amino acids, peptides, and analogues
2.925_153.0429	3-aminosalicylic acid	C7 H7 N O3	153.043	2.925	level3	4.2686	0.0017182	0.018369	1.7247	Benzenoids	Benzene and substituted derivatives	Benzoic acids and derivatives
3.544_297.0896	5'-methylthioadenosine	C11 H15 N5 O3 S	297.09	3.544	level1	2.036	0.0028076	0.023387	1.3642	Nucleosides, nucleotides, and analogues	5'-deoxyribonucleosides	5'-deoxy-5'-thionucleosides
3.558_234.1006	Dl-5-methoxytryptophan	C12 H14 N2 O3	234.101	3.558	level3	3.4417	0.0080087	0.042764	1.4946	Organoheterocyclic compounds	Indoles and derivatives	Tryptamines and derivatives
3.582_210.1371	Cyclo(leucylprolyl)	C11 H18 N2 O2	210.137	3.582	level3	0.31268	3.6621e-07	6.4015e-05	2.0061	Organic acids and derivatives	Carboxylic acids and derivatives	Amino acids, peptides, and analogues
3.595_203.0585	1-(2,4-dihydroxyquinolin-3-yl)ethan-1-one	C11 H9 N O3	203.059	3.595	level2	3.2527	2.5978e-07	5.7336e-05	1.9757	NA	NA	NA
3.665_197.0692	L-dopa	C9 H11 N O4	197.069	3.665	level3	1.6726	0.0023903	0.021586	1.1821	Peptides	Amino acids	Other amino acids [Fig]
3.734_233.0724	N2-[2-(methylthio)phenyl]-1,3,5-triazine-2,4-diamine	C10 H11 N5 S	233.072	3.734	level3	1.9441	4.5878e-05	0.0023398	1.4136	NA	NA	NA
3.927_143.0737	2-naphthylamine	C10 H9 N	143.074	3.927	level2	0.64895	5.6381e-05	0.0025427	1.1261	Benzenoids	Naphthalenes	null
3.927_216.09	2,3,4,9-tetrahydro-1h-β-carboline-3-carboxylic acid	C12 H12 N2 O2	216.09	3.927	level2	0.62652	2.6812e-05	0.0016367	1.1851	Organoheterocyclic compounds	Indoles and derivatives	Pyridoindoles
3.935_246.1005	N-acetyl-dl-tryptophan	C13 H14 N2 O3	246.101	3.935	level3	0.45442	0.0053556	0.034004	1.3262	Organic acids and derivatives	Carboxylic acids and derivatives	Amino acids, peptides, and analogues
3.994_309.0849	Indoxyl-β-d-glucuronide	C14 H15 N O7	309.085	3.994	level2	0.63185	0.00042667	0.00784	1.1547	Organic oxygen compounds	Organooxygen compounds	Carbohydrates and carbohydrate conjugates
4.167_168.0691	Norharman	C11 H8 N2	168.069	4.167	level2	0.2858	1.9867e-06	0.00021586	2.0044	Organoheterocyclic compounds	Indoles and derivatives	Pyridoindoles
4.248_220.085	5-hydroxy-l-tryptophan	C11 H12 N2 O3	220.085	4.248	level3	1.5584	0.004831	0.032097	1.0057	Organoheterocyclic compounds	Indoles and derivatives	Tryptamines and derivatives
4.392_259.1786	Hexanoylcarnitine	C13 H25 N O4	259.179	4.392	level2	0.18899	0.00024709	0.0057868	2.0247	Lipids and lipid-like molecules	Fatty Acyls	Fatty acid esters
4.505_145.0529	8-hydroxyquinoline	C9 H7 N O	145.053	4.505	level2	1.6183	0.0017273	0.018369	1.1098	Organoheterocyclic compounds	Quinolines and derivatives	Quinolones and derivatives
4.586_218.1058	N-acetylserotonin	C12 H14 N2 O2	218.106	4.586	level2	5.4794	0.00027073	0.006095	2.0453	Organoheterocyclic compounds	Indoles and derivatives	Hydroxyindoles
4.591_187.1001	2-[(dimethylamino)methylidene]indan-1-one	C12 H13 N O	187.1	4.591	level2	6.821	6.3492e-06	0.00052889	2.6059	NA	NA	NA
4.593_189.1157	N-benzyl-4-piperidone	C12 H15 N O	189.116	4.593	level3	9.8655	9.1607e-07	0.00010901	2.7697	NA	NA	NA
4.6_269.0722	Diethyl [(3-thienylamino)methylene]malonate	C12 H15 N O4 S	269.072	4.6	level3	2.017	0.00048909	0.0086903	1.3471	NA	NA	NA
4.609_252.1111	1,4-dioxa-8-azaspiro[4.5]dec-8-yl(5-methyl-3-isoxazolyl)methanone	C12 H16 N2 O4	252.111	4.609	level3	2.3619	0.0019841	0.019444	1.5183	NA	NA	NA
4.704_244.0737	Dimethyl 2,6-naphthalenedicarboxylate	C14 H12 O4	244.074	4.704	level3	0.54303	0.0013468	0.016027	1.3077	NA	NA	NA
4.713_248.0688	3-(4-hydroxy-5-oxo-3-phenyl-2,5-dihydro-2-furanyl)propanoic acid	C13 H12 O5	248.069	4.713	level2	0.56442	0.0023827	0.021586	1.237	NA	NA	NA
5.264_192.0427	Scopoletin	C10 H8 O4	192.043	5.264	level3	0.41501	0.0016446	0.018105	1.4405	Phenylpropanoids and polyketides	Coumarins and derivatives	Hydroxycoumarins
5.359_221.1054	4-acetyl-1-cyclopropyl-2,5-dimethyl-1h-pyrrole-3-carboxylic acid	C12 H15 N O3	221.105	5.359	level2	0.42932	5.6584e-07	7.4423e-05	1.6638	NA	NA	NA
5.379_219.072	2-(3-thienylmethylidene)quinuclidin-3-one	C12 H13 N O S	219.072	5.379	level2	5.7507	1.1885e-08	7.4253e-06	2.4437	NA	NA	NA
5.639_197.1055	Dl-metanephrine	C10 H15 N O3	197.106	5.639	level3	0.62567	0.0042339	0.02972	1.0734	Benzenoids	Benzene and substituted derivatives	Phenols
5.668_196.0737	(3,4-dimethoxyphenyl)acetic acid	C10 H12 O4	196.074	5.668	level2	0.44808	0.00059841	0.0095861	1.4647	Benzenoids	Benzene and substituted derivatives	Methoxybenzenes
5.73_304.2041	6-Hydroxytestosterone	C19 H28 O3	304.204	5.73	level2	0.22269	0.0042891	0.030024	2.0217	Lipids and lipid-like molecules	Steroids and steroid derivatives	Androstane steroids
5.731_286.1936	Methyldienolone	C19 H26 O2	286.194	5.731	level3	0.18457	0.003169	0.025061	2.2695	NA	NA	NA
5.805_162.0684	4-methoxycinnamaldehyde	C10 H10 O2	162.068	5.805	level2	0.5775	0.0022671	0.021219	1.1587	Phenylpropanoids and polyketides	Cinnamaldehydes	null
6.141_235.1212	3',4'-methylenedioxy-n-propylaminocathinone	C13 H17 N O3	235.121	6.141	level3	2.8094	7.1283e-05	0.0029183	1.7061	NA	NA	NA
6.804_218.1675	Nootkatone	C15 H22 O	218.167	6.804	level2	2.4589	6.0326e-05	0.0025552	1.6201	Lipids and lipid-like molecules	Prenol lipids	Sesquiterpenoids
6.863_318.2197	11-α-hydroxy-17-methyltestosterone	C20 H30 O3	318.22	6.863	level2	0.10932	0.00020159	0.0055359	2.5535	NA	NA	NA
6.864_300.2091	Isotretinoin	C20 H28 O2	300.209	6.864	level2	0.086494	0.00020499	0.0055682	2.9236	Lipids and lipid-like molecules	Prenol lipids	Retinoids
7.345_198.1623	4-tert-butylcyclohexyl acetate	C12 H22 O2	198.162	7.345	level3	1.8922	0.00077092	0.011009	1.3567	Organic acids and derivatives	Carboxylic acids and derivatives	Carboxylic acid derivatives
7.482_320.2351	(3s)-5-[(4ar,8as)-2,5,5,8a-tetramethyl-3-oxo-4a,6,7,8-tetrahydro-4h-naphthalen-1-yl]-3-methylpentanoic acid	C20 H32 O3	320.235	7.482	level2	1.8745	0.0029408	0.023938	1.2287	NA	NA	NA
8.498_356.2715	Docosahexaenoic acid ethyl ester	C24 H36 O2	356.272	8.498	level2	0.18847	0.0018466	0.018692	2.4717	Lipids and lipid-like molecules	Fatty Acyls	Fatty acid esters

## Sheet: 12 WPI ESI-
Compound ID	Name	Formula	Molecular.Weight	Actual.RT	level	FC	p-value	FDR	VIP	Super.class	Class	Sub.class
0.772_125.0147	Taurine	C2 H7 N O3 S	125.015	0.772	level1	2.31457	0.00093219	0.014838	1.5958	Organic acids and derivatives	Organic sulfonic acids and derivatives	Organosulfonic acids and derivatives
1.037_113.0589	Creatinine	C4 H7 N3 O	113.059	1.037	level1	0.695367	0.00018894	0.0053656	1.0534	Organic acids and derivatives	Carboxylic acids and derivatives	Amino acids, peptides, and analogues
1.425_154.0266	2,5-dihydroxybenzoate	C7 H6 O4	154.027	1.425	level2	1.62725	0.0051757	0.03992	1.1075	Benzenoids	Benzene and substituted derivatives	Benzoic acids and derivatives
2.387_165.065	1-methylguanine	C6 H7 N5 O	165.065	2.387	level2	0.650748	0.0030133	0.029301	1.0496	Organoheterocyclic compounds	Imidazopyrimidines	Purines and purine derivatives
3.311_128.0838	Cyclopentylacetic acid	C7 H12 O2	128.084	3.311	level2	0.318639	0.0049998	0.039382	2.2402	NA	NA	NA
3.697_234.1004	Dl-5-Methoxytryptophan	C12 H14 N2 O3	234.1	3.697	level3	4.01746	0.00043519	0.0091391	1.8492	NA	NA	NA
3.715_460.1589	Methyl 2-{[2-o-(6-deoxy-α-l-mannopyranosyl)-β-d-glucopyranosyl]oxy}benzoate	C20 H28 O12	460.159	3.715	level3	0.194494	6.4291e-05	0.002873	2.1988	NA	NA	NA
3.81_360.1423	1-(β-d-glucopyranosyloxy)-7-methyl-1,4a,5,6,7,7a-hexahydrocyclopenta[c]pyran-4-carboxylic acid	C16 H24 O9	360.142	3.81	level2	0.437629	0.0011129	0.016493	1.5029	NA	NA	NA
4.675_282.1469	Octyl gallate	C15 H22 O5	282.147	4.675	level3	0.60861	0.0011285	0.016493	1.1464	Benzenoids	Benzene and substituted derivatives	Benzoic acids and derivatives
5.032_278.1518	Dibutyl phthalate	C16 H22 O4	278.152	5.032	level3	0.467792	0.00045038	0.0093017	1.5421	Benzenoids	Benzene and substituted derivatives	Benzoic acids and derivatives
5.277_498.1929	N-({(2r,4s,5r)-5-[6-(2-furyl)-2-methyl-4-pyrimidinyl]-1-azabicyclo[2.2.2]oct-2-yl}methyl)-2,5-dimethoxybenzenesulfonamide	C25 H30 N4 O5 S	498.193	5.277	level3	0.440691	0.0013746	0.018272	1.6575	NA	NA	NA
5.383_352.2252	Prostaglandin k1	C20 H32 O5	352.225	5.383	level3	0.175172	5.872e-06	0.00062504	2.4206	Lipids and lipid-like molecules	Fatty Acyls	Eicosanoids
5.562_269.0724	N-(1,1-dioxothiolan-3-yl)-4-methoxybenzamide	C12 H15 N O4 S	269.072	5.562	level3	6.84089	1.2019e-05	0.0010012	2.7056	NA	NA	NA
5.582_416.1871	5-[({(2r,4s,5r)-5-[1-methyl-3-(2-thienyl)-1h-pyrazol-5-yl]-1-azabicyclo[2.2.2]oct-2-yl}methyl)amino]-5-oxopentanoic acid	C21 H28 N4 O3 S	416.187	5.582	level2	0.393139	0.00040549	0.0088115	1.6965	NA	NA	NA
6_334.2147	13,14-dihydro-15-keto prostaglandin a2	C20 H30 O4	334.215	6	level2	0.208703	0.0024364	0.026131	2.0008	Lipids and lipid-like molecules	Fatty Acyls	Eicosanoids
6.222_512.2627	3-o-β-d-glucopyranosylandrographolide	C26 H40 O10	512.263	6.222	level3	0.37168	0.0025962	0.026861	1.6488	NA	NA	NA
7.58_336.2304	5-(4-carboxy-3-methylbutyl)-1,4a-dimethyl-6-methylenedecahydro-1-naphthalenecarboxylic acid	C20 H32 O4	336.23	7.58	level2	0.242854	0.0006678	0.011681	2.2364	NA	NA	NA
9.053_392.293	Deoxycholic acid	C24 H40 O4	392.293	9.053	level2	0.164154	0.0026859	0.027509	2.2851	Lipids and lipid-like molecules	Steroids and steroid derivatives	Bile acids, alcohols and derivatives
