# Supplementary material for: Metabolomics analysis of visceral leishmaniasis based on urine of golden hamsters
Source: Parasit Vectors. 2023 Aug 30;16:304. doi: 10.1186/s13071-023-05881-3 (PMC10469881; doi:10.1186/s13071-023-05881-3)
Supplement: Supplementary file 8 — Additional file 8: Detailed information about matched status of each dysregulated pathway. [file 13071_2023_5881_MOESM8_ESM.xlsx]

## Sheet: Sheet1
4 WPI								12 WPI
Pathway name	Total number	Total matched Num		screened matched Num*	-LOG10(p)	Impact		Pathway name	Total number	Total matched Num		screened matched Num*	-LOG10(p)	Impact
		ESI+	ESI-							ESI+	ESI-
Alanine, aspartate and glutamate metabolism	28	11	9	3	1.3411	0.11378		Tyrosine metabolism	42	21	21	3	1.4762	0.11181
Histidine metabolism	16	12	8	2	1.1136	0		Taurine and hypotaurine metabolism	8	5	5	1	0.88575	0.42857
Pentose phosphate pathway	21	0	3	2	0.90996	0.05183		Tryptophan metabolism	41	24	16	2	0.80799	0.16995
D-Glutamine and D-glutamate metabolism	6	3	1	1	0.78799	0		Arginine biosynthesis	14	8	3	1	0.66391	0
Nitrogen metabolism	6	2	0	1	0.78799	0		Histidine metabolism	16	12	8	1	0.61292	0
Lysine degradation	25	7	6	2	0.78629	0		Cysteine and methionine metabolism	33	11	10	1	0.35657	0.02089
Folate biosynthesis	27	4	4	2	0.73361	0.0203		Arginine and proline metabolism	38	21	10	1	0.31189	0.0778
Glyoxylate and dicarboxylate metabolism	32	4	4	2	0.62189	0.03175		Primary bile acid biosynthesis	46	3	4	1	0.25498	0.02239
Purine metabolism	66	20	13	3	0.52018	0.04911		Aminoacyl-tRNA biosynthesis	48	13	5	1	0.24293	0
Pyrimidine metabolism	39	12	10	2	0.5006	0.00505
Tryptophan metabolism	41	24	16	2	0.47159	0.14484
Arginine biosynthesis	14	8	3	1	0.46802	0
Tyrosine metabolism	42	21	21	2	0.45787	0.08872
Fructose and mannose metabolism	18	1	0	1	0.38221	0.03313		*Finally screened matched metabolites include level 1-3 with whose name were corrected through KEGG, HMDB and PubChem.
Citrate cycle (TCA cycle)	20	2	4	1	0.34795	0.09038
Sphingolipid metabolism	21	1	0	1	0.33247	0.00406		A metabolite may have many names,and not all of these were included in database of common metabolic pathways.
Galactose metabolism	27	0	2	1	0.25697	0
Glutathione metabolism	28	7	1	1	0.24669	0.00709
Biosynthesis of unsaturated fatty acids	36	4	1	1	0.18063	0
Amino sugar and nucleotide sugar metabolism	37	4	1	1	0.17399	0.03039
Fatty acid biosynthesis	47	0	1	1	0.12117	0
Aminoacyl-tRNA biosynthesis	48	13	5	1	0.11698	0
Steroid hormone biosynthesis	77	20	2	1	0.04404	0.10045
